# Supplementary material for: Degenerative Expansion of a Young Supergene
Source: Mol Biol Evol. 2018 Dec 21;36(3):553–61. doi: 10.1093/molbev/msy236 (PMC6389315; doi:10.1093/molbev/msy236)
Supplement: Supplementary Data [file msy236_supp.zip]

Archive with 3 entries (3 files):
- Suppl.2.pdf
- supplementary.table.S8.xlsx
- supplementary.table.S9.xlsx
