# Supplementary material for: Degenerative Expansion of a Young Supergene
Source: Mol Biol Evol. 2018 Dec 21;36(3):553–61. doi: 10.1093/molbev/msy236 (PMC6389315; doi:10.1093/molbev/msy236)
Supplement: Supplementary Data [file msy236_supp.zip › supplementary.table.S9.xlsx]

## Sheet: Sheet1
Species	colony	sex	genotype	latitude	longitude	pair	permit	sequencing
Solenopsis invicta	Mir1	male	SB	-20.13	-56.69	3	#14BR015531/DF to MC Arias (USP)	resequencing (Illumina HiSeq4000)
Solenopsis invicta	Mir1	male	Sb	-20.13	-56.69	3	#14BR015531/DF to MC Arias (USP)	resequencing (Illumina HiSeq4000)
Solenopsis invicta	Mir6	male	SB	-20.13	-56.69	1	#14BR015531/DF to MC Arias (USP)	resequencing (Illumina HiSeq4000)
Solenopsis invicta	Mir6	male	Sb	-20.13	-56.69	1	#14BR015531/DF to MC Arias (USP)	resequencing (Illumina HiSeq4000)
Solenopsis invicta	Mir6	male	SB	-20.13	-56.69	invicta optical mapping	#14BR015531/DF to MC Arias (USP)	optical mapping
Solenopsis invicta	Mir6	male	Sb	-20.13	-56.69	invicta optical mapping	#14BR015531/DF to MC Arias (USP)	optical mapping
Solenopsis invicta	CGI1	male	SB	-20.48	-54.75	4	#14BR015531/DF to MC Arias (USP)	resequencing (Illumina HiSeq4000)
Solenopsis invicta	CGIn5	male	Sb	-20.48	-54.75	4	#14BR015531/DF to MC Arias (USP)	resequencing (Illumina HiSeq4000)
Solenopsis invicta	CGIn3	male	SB	-20.48	-54.75	5	#14BR015531/DF to MC Arias (USP)	resequencing (Illumina HiSeq4000)
Solenopsis invicta	CGIn11	male	Sb	-20.48	-54.75	5	#14BR015531/DF to MC Arias (USP)	resequencing (Illumina HiSeq4000)
Solenopsis invicta	GCa8	male	SB	-29.92	-51.76	2	#14BR015531/DF to MC Arias (USP)	resequencing (Illumina HiSeq4000)
Solenopsis invicta	GCa8	male	Sb	-29.92	-51.76	2	#14BR015531/DF to MC Arias (USP)	resequencing (Illumina HiSeq4000)
Solenopsis quinquecuspis	AR58	male	SB	-33.44	-59.07	quinquecuspis optical mapping	#007/15, 282/2016	optical mapping
Solenopsis quinquecuspis	AR58	male	Sb	-33.44	-59.07	quinquecuspis optical mapping	#007/15, 282/2016	optical mapping
Solenopsis richteri	AR28	male	SB	-32.74	-61.82	richteri optical mapping	#433/02101-0014449-4, 25253/16	optical mapping
Solenopsis richteri	AR28	male	Sb	-32.74	-61.82	richteri optical mapping	#433/02101-0014449-4, 25253/16	optical mapping
